# Supplementary material for: Predictive Models of Primary Tropical Forest Structure from Geomorphometric Variables Based on SRTM in the Tapajós Region, Brazilian Amazon
Source: PLoS One. 2016 Apr 18;11(4):e0152009. doi: 10.1371/journal.pone.0152009 (PMC4835096; doi:10.1371/journal.pone.0152009)
Supplement: S1 Table — (XLSX) [file pone.0152009.s002.xlsx]

## Sheet: Plan1
Regression Analysis
Data used to do the statistical analysis: X and Y (longitude and latitude - WGS84, UTM 21 S); Plots (plot identifier); forest structure variables (BA: Basal Area; CO: Canopy Openess; H: Height), local geomorphometric variables (kh: plan curvature; h: elevation; Sine A: Sine of slope aspect; Cosine A: Cosine of slope aspect; G: slope gradient; kv: profile curvature).													Stepwise multiple regression analysis of the relationships between forest structure variables (BA: Basal Area, CO: Canopy Openess, H: Height) and local geomorphometric variables (kh: plan curvature, h: elevation, Sine A: Sine of slope aspect, Cosine A: Cosine of slope aspect, G: slope gradient and kv: profile curvature).
X	Y	Plots	BA (m²/ha)	H (m)	CO (%)	kh (o/m²)	h (m)	Sine A (o)	Cosine A (o)	G (%)	kv (o/m²)
726977	9.6756e+06	1	24.96	17.9703	1.46	1.03437	182.826	-0.984903	0.173108	7.26665	0.0205183			Variable	β	SE	t	p	VIF
725799	9.67546e+06	2	21.6	17.7374	6.831	0.714539	194.798	-0.0495616	-0.998771	2.71937	0.0133298			Model BA
723179	9.67544e+06	3	29.92	18.433	6.299	-0.717585	198.047	-0.867888	-0.49676	4.56167	-0.00799446			Constant	-1.53	3.44	-0.44	0.65
727639	9.62877e+06	4	28.6	16.4568	2.41333	0.515252	211.695	-0.659614	-0.751604	6.29643	0.023653			h	0.13	0.01	7.71	0	1.12
727502	9.6289e+06	5	21.72	15.6842	3.04667	-0.228955	216.461	0.933911	0.357505	6.77942	0.00054613			G	0.28	0.12	2.21	0.03	1.12
727109	9.62906e+06	6	36.88	16.404	2.66333	-0.107683	217.61	0.990116	0.14025	18.4729	0.00740769			r² = 68.82%; BA = -1.53 +0.13h +0.28G
726907	9.62906e+06	7	44	17.6354	2.75333	-0.14919	216.357	0.82254	-0.568707	16.9354	0.0117151			Model H
728920	9.62923e+06	8	27.36	15.9457	2.82667	0.265213	206.031	-0.986116	0.166056	7.36945	0.00172513			Constant	15.77	0.47	33.08	0
728779	9.62937e+06	9	22.4	14.9741	2.37	-0.393866	195.656	0.802803	-0.596245	8.13537	0.00517468			G	0.078	0.03	2.17	0.03	1
729418	9.63247e+06	10	28.32	17.5	3.598	1.58076	200.057	0.78031	0.625393	4.66456	0.0270871			kv	15.6	10.5	1.5	0.09	1
729334	9.55222e+06	11	17.32	18.6771	9.552	0.193011	95.6549	0.96409	-0.265574	26.8203	0.018868			r2 = 20.33%; H= 15.77 + 0.078 G + 15.60 Kv
728925	9.55269e+06	12	15.72	15.1029	8.08	0.265153	98.5421	0.661575	-0.749879	10.2683	-0.0107102			Model CO
728774	9.55279e+06	13	17.28	16.5795	4.925	-0.0364824	90.4658	-0.944743	-0.327811	13.9733	-0.0212189			Constant	18.32	1.91	9.6	0
728527	9.55286e+06	14	12.24	15.7444	11.158	0.792704	87.6342	0.888741	-0.45841	7.52887	0.021653			h	-0.07	0.012	-5.72	0	1.02
728263	9.55272e+06	15	13.96	14.7869	8.017	-0.700143	81.8087	0.602976	-0.797759	8.83348	-0.0252792			Cosine A	1.69	0.92	1.83	0.079	1.01
720435	9.67621e+06	16	22.24	15.9619	9.951	-0.441117	146.23	-0.610456	0.792051	5.0708	-0.0014422			kv	63.4	26.5	2.4	0.024	1.03
720058	9.67613e+06	17	19.92	16.28	15.674	0.210857	127.987	-0.950831	-0.30971	12.2605	0.0116218			r2 = 60.85%; CO = 18.31 - 0.07 h + 1.69 cos A + 63.40 kv
719764	9.67622e+06	18	12.52	14.8842	11.046	0.496751	112.478	0.687369	0.726308	4.82759	0.00739707
719694	9.6765e+06	19	16.84	16.4433	11.33	-0.579006	132.781	-0.779097	-0.626903	5.89031	0.00958361			Where β is the regression coeficient, SE is the standard error, t is the test T of student, p is the p-value and VIF is the variance inflation factor
718847	9.67732e+06	20	19.08	15.8421	11.6	0.102851	115.072	0.477534	0.878613	6.4091	-0.00205445
734418	9.55494e+06	21	18.12	16.2759	8.65385	1.05279	103.47	-0.68228	-0.731091	7.81638	0.0293064
734329	9.55509e+06	22	16.84	18.6154	13.8483	-0.363122	108.477	0.82688	-0.562378	20.1909	-0.0157334
734200	9.55499e+06	23	18.8	17.6867	15.2133	0.273879	114.176	-0.690763	0.723081	21.9844	0.00053057
734084	9.55511e+06	24	28.04	18.899	8.656	0.353759	137.348	-0.829665	0.558262	9.77674	0.0447363
736497	9.56468e+06	25	23.28	19.8261	15.831	0.157893	118.077	0.258945	0.965892	16.899	0.0138599
736444	9.56455e+06	26	13.12	15.3077	14.137	-0.0523782	117.238	0.410375	0.911917	19.1737	0.0190805
736264	9.56462e+06	27	17.16	16.4587	14.388	0.975114	117.167	-0.999479	0.0322683	16.4246	0.0453416
736161	9.5647e+06	28	18.24	18.13	9.83	0.190337	121.108	0.976733	-0.214458	20.9017	0.0164975
740195	9.594e+06	29	21	16.8106	1.548	-1.02181	135.233	-0.873773	-0.486333	11.7451	-0.0430503
740147	9.5939e+06	30	19.44	15.9464	5.337	-0.130526	137.138	0.745048	0.667011	13.7722	-0.0509648
