# Supplementary material for: Predictive Models of Primary Tropical Forest Structure from Geomorphometric Variables Based on SRTM in the Tapajós Region, Brazilian Amazon
Source: PLoS One. 2016 Apr 18;11(4):e0152009. doi: 10.1371/journal.pone.0152009 (PMC4835096; doi:10.1371/journal.pone.0152009)
Supplement: S2 Table — (XLSX) [file pone.0152009.s003.xlsx]

## Sheet: Plan1
Validation of the regression analysis
Data used to do the statistical validation (9 samples): X and Y (longitude and latitude - WGS84, UTM 21 S); Plots (plot identifier); forest structure variables (BA: Basal Area; CO: Canopy Openess; H: Height), local geomorphometric variables (kh: plan curvature; h: elevation; Sine A: Sine of slope aspect; Cosine A: Cosine of slope aspect; G: slope gradient; kv: profile curvature).
x	y	Plots	kh (o/m²)	h (m)	sine A (o)	cosine A (o)	G (%)	kv (o/m²)	H (m)	CO (%)	BA (m²/ha)
741565	9.584e+06	1	-0.177167	145.727	-0.96486	-0.262766	7.12939	-0.0059518	15.8256	8.82	19.4
741396	9.58398e+06	2	-0.47853	144.077	0.48961	0.871941	4.02958	-0.0143736	14.2841	10.3291	17.16
729192	9.67524e+06	3	0.340694	150.395	0.865046	0.501693	6.24644	0.00593717	17.4259	9.577	17.4
729667	9.63265e+06	4	0.0021306	188.109	-0.806258	-0.591564	14.699	0.0184311	16.967	6.45	25.24
729029	9.63495e+06	5	-0.193519	148.603	-0.799131	0.601157	4.80863	0.00461512	13.5616	10.875	19.52
728882	9.63492e+06	6	0.258107	151.017	0.878858	-0.477084	7.3905	0.00288015	16.9659	7.749	20.8
720706	9.66485e+06	7	-0.321717	169.378	-0.593152	0.80509	4.33702	0.0012061	16.0874	9.356	17.92
729366	9.67483e+06	8	-0.472428	148.679	0.4886	0.872508	4.34751	-0.00412462	13.4414	9.238	15.76
729191	9.67471e+06	9	0.191641	157.091	-0.965996	0.258556	6.11142	0.00855842	13.5729	4.953	14.6
		Selected models by the data regression analyses
		Model BA
		BA = -1.53 +0.13h +0.28G
		Model H
		H= 15.77 + 0.078 G + 15.60 Kv
		Model CO
		CO = 18.31 - 0.07 h + 1.69 cos A + 63.40 kv
H (Height) , CO (Canopy Openess) and BA (Basal Area) observed (based on the field data) and predicted (based on the selected models)
	H (m) observed	CO (%) observed	BA (m²/ha) observed		H (m) predicted	CO (%) predicted	BA (m²/ha) predicted
	15.8256	8.82	19.4		16.2439	6.91829	20.4924
	14.2841	10.3291	17.16		15.8683	8.42403	19.3869
	17.4259	9.577	17.4		16.3598	8.6266	20.8829
	16.967	6.45	25.24		17.2208	4.83089	28.4575
	13.5616	10.875	19.52		16.2259	8.84121	20.2291
	16.9659	7.749	20.8		16.4023	6.73151	21.2928
	16.0874	9.356	17.92		16.1356	7.46181	22.9477
	13.4414	9.238	15.76		16.0532	8.7407	20.1088
	13.5729	4.953	14.6		16.3901	7.89524	21.764
